# Supplementary material for: Mycorrhizal types influence island biogeography of plants
Source: Commun Biol. 2021 Sep 24;4:1128. doi: 10.1038/s42003-021-02649-2 (PMC8463580; doi:10.1038/s42003-021-02649-2)
Supplement: Supplementary file 4 — Supplementary Data 1 [file 42003_2021_2649_MOESM4_ESM.xlsx]

## Sheet: myctaballcat
Family	AVG_AMP	AVG_EM/ERP	AVG_AMEMP	AVG_AMNMP	AVG_NMP	AVG_ORCP
Acanthaceae	1	NA	NA	NA	0.4	0
Acoraceae	NA	NA	NA	1	0	0
Actinidiaceae	1	NA	NA	NA	0.666667	0
Adiantaceae	NA	NA	NA	NA	NA	0
Adoxaceae	0.5	NA	NA	0.75	0.0454545	0
Agavaceae	NA	NA	NA	NA	NA	0
Aizoaceae	0.666667	NA	NA	0.666667	0.416667	0
Alismataceae	0.571429	NA	NA	0.714286	0.0625	0
Alliaceae	NA	NA	NA	NA	NA	0
Alstroemeriaceae	1	NA	NA	NA	0	0
Altingiaceae	1	NA	NA	NA	0	0
Amaranthaceae	0.548387	NA	NA	0.725806	0.321839	0
Amaryllidaceae	0.954545	NA	NA	0.0454545	0.0222222	0
Anacardiaceae	0.952381	NA	NA	0.047619	0.0454545	0
Aneuraceae	NA	NA	NA	NA	NA	0
Anisophylleaceae	1	NA	NA	NA	0.5	0
Annonaceae	1	NA	NA	NA	0.0909091	0
Anarthriaceae	1	NA	NA	NA	0	0
Anisophylleaceae	1	NA	NA	NA	0.5	0
Anthocerotaceae	NA	NA	NA	NA	NA	0
Apiaceae	0.804348	NA	NA	0.195652	0.0891089	0
Apocynaceae	0.904762	NA	NA	0.0952381	0.0666667	0
Apodanthaceae	NA	NA	NA	NA	1	0
Aponogetonaceae	NA	NA	NA	1	0	0
Aquifoliaceae	1	NA	NA	NA	0	0
Araceae	0.956522	NA	NA	0.521739	0.116667	0
Araliaceae	0.733333	NA	NA	0.266667	0.166667	0
Araucariaceae	1	NA	NA	NA	0	0
Arecaceae	0.941176	NA	NA	0.0588235	0	0
Aristolochiaceae	NA	NA	NA	1	0	0
Arnelliaceae	NA	NA	NA	NA	NA	0
Asparagaceae	0.877551	NA	NA	0.122449	0.0576923	0
Asphodelaceae	NA	NA	NA	NA	NA	0
Aspleniaceae	NA	NA	NA	NA	NA	0
Asteliaceae	1	NA	NA	NA	0	0
Asteraceae	0.860515	NA	NA	0.139485	0.0371901	0
Asteropeiceae	NA	1	NA	NA	0	0
Avicenniaceae	NA	NA	NA	1	0	0
Aytoniaceae	NA	NA	NA	NA	NA	0
Azollaceae	NA	NA	NA	NA	NA	0
Balanophoraceae	NA	NA	NA	NA	1	0
Balsaminaceae	0.428571	NA	NA	0.571429	0	0
Bataceae	NA	NA	NA	NA	1	0
Begoniaceae	1	NA	NA	NA	0.1	0
Berberidaceae	0.769231	NA	NA	0.230769	0.0714286	0
Betulaceae	0.030303	0.989899	NA	NA	0	0
Biebersteiniaceae	1	NA	NA	NA	0	0
Bignoniaceae	0.909091	NA	NA	0.0909091	0	0
Bixaceae	1	NA	NA	NA	0	0
Blasiaceae	NA	NA	NA	NA	NA	0
Blechnaceae	NA	NA	NA	NA	NA	0
Boraginaceae	0.708333	NA	NA	0.291667	0.213115	0
Brassicaceae	0.25	NA	NA	0.75	0.87234	0
Bromeliaceae	1	NA	NA	1	0.125	0
Bruniaceae	1	NA	NA	NA	0	0
Burmanniaceae	NA	NA	NA	NA	NA	0
Burseraceae	0.857143	NA	NA	0.142857	0	0
Butomaceae	NA	NA	NA	1	0.5	0
Buxaceae	1	NA	NA	NA	0	0
Byblidaceae	NA	NA	NA	NA	1	0
Cactaceae	1	NA	NA	NA	0.309524	0
Calceolariaceae	1	NA	NA	NA	0	0
Callitrichaceae	NA	NA	NA	1	0	0
Calophyllaceae	1	NA	NA	NA	0	0
Calypogeiaceae	NA	NA	NA	NA	NA	0
Campanulaceae	0.767442	NA	NA	0.232558	0.0444444	0
Cannabaceae	0.833333	NA	NA	0.166667	0.142857	0
Cannaceae	NA	NA	NA	NA	1	0
Capparaceae	1	NA	NA	NA	0.75	0
Capparidaceae	NA	NA	NA	NA	NA	0
Caprifoliaceae	0.767442	NA	NA	0.232558	0.0851064	0
Caricaceae	1	NA	NA	NA	0	0
Carlemanniaceae	1	NA	NA	NA	0	0
Caryocaraceae	1	NA	NA	NA	0	0
Caryophyllaceae	0.266667	NA	NA	0.866667	0.38189	0
Casuarinaceae	NA	1	NA	NA	0	0
Ceasalpiniaceae	NA	NA	NA	NA	NA	0
Celastraceae	0.666667	NA	NA	0.333333	0.0769231	0
Centrolepidaceae	NA	NA	NA	NA	1	0
Cephaloziaceae	NA	NA	NA	NA	NA	0
Cephaloziellaceae	NA	NA	NA	NA	NA	0
Ceratophyllaceae	NA	NA	NA	NA	1	0
Chenopodiaceae	NA	NA	NA	1	0	0
Chrysobalanaceae	1	NA	NA	NA	0	0
Cistaceae	0.0714286	0.964286	NA	NA	0	0
Cleomaceae	1	NA	NA	NA	0	0
Clethraceae	1	NA	NA	NA	0	0
Clusiaceae	1	NA	NA	NA	0.1	0
Codoniaceae	NA	NA	NA	NA	NA	0
Colchicaceae	1	NA	NA	NA	0	0
Combretaceae	1	NA	NA	NA	0	0
Commelinaceae	0.5	NA	NA	0.75	0.555556	0
Conocephalaceae	NA	NA	NA	NA	NA	0
Convolvulaceae	0.928571	NA	NA	0.0714286	0.5625	0
Coriariaceae	1	NA	NA	NA	0	0
Cornaceae	0.75	NA	NA	0.25	0	0
Corsiaceae	NA	NA	NA	NA	NA	0
Costaceae	1	NA	NA	NA	0	0
Crassulaceae	0.615385	NA	NA	0.384615	0.833333	0
Cruciferae	NA	NA	NA	1	0	0
Cucurbitaceae	1	NA	NA	NA	0	0
Cunoniaceae	NA	1	NA	NA	0	0
Cupressaceae	1	NA	NA	NA	0	0
Cyatheaceae	NA	NA	NA	NA	NA	0
Cycadaceae	1	NA	NA	NA	0	0
Cyclanthaceae	1	NA	NA	NA	0.5	0
Cymodoceaceae	NA	NA	NA	NA	1	0
Cynomoriaceae	NA	NA	NA	NA	1	0
Cyperaceae	0.720588	0.503676	NA	0.636029	0.187567	0
Cytinaceae	NA	NA	NA	NA	1	0
Dasypogonaceae	NA	NA	NA	NA	1	0
Davalliaceae	NA	NA	NA	NA	NA	0
Dennstaedtiaceae	NA	NA	NA	NA	NA	0
Diapensiaceae	NA	NA	NA	NA	NA	0
Dichapetalaceae	1	NA	NA	NA	0	0
Dicksoniaceae	NA	NA	NA	NA	NA	0
Dilleniaceae	1	NA	NA	NA	0	0
Dioscoreaceae	1	NA	NA	NA	0.5	0
Dipsacaceae	NA	NA	NA	NA	NA	0
Dipterocarpaceae	0.157895	0.921053	NA	NA	0.025	0
Droseraceae	NA	NA	NA	1	0.75	0
Drosophyllaceae	NA	NA	NA	NA	1	0
Dryopteridaceae	NA	NA	NA	NA	NA	0
Ebenaceae	1	NA	NA	NA	0	0
Elaeagnaceae	0.6	NA	NA	0.4	0	0
Elaeocarpaceae	1	NA	NA	NA	0	0
Elatinaceae	1	NA	NA	NA	0	0
Ephedraceae	1	NA	NA	NA	0	0
Equisetaceae	NA	NA	NA	NA	NA	0
Eremolepidaceae	NA	NA	NA	NA	1	0
Ericaceae	0.615385	0.692308	NA	NA	0.138889	0
Erythroxylaceae	1	NA	NA	NA	0.5	0
Escalloniaceae	1	NA	NA	NA	0	0
Euphorbiaceae	0.940299	1	NA	0.0597015	0.0144928	0
Fabaceae	0.83368	0.550936	NA	0.0644491	0.0180361	0
Fagaceae	NA	0.985507	NA	0.0434783	0.0138889	0
Fouquieriaceae	1	NA	NA	NA	0	0
Frankeniaceae	1	NA	NA	NA	0.833333	0
Fumariaceae	NA	NA	NA	1	0	0
Garryaceae	1	NA	NA	NA	0	0
Gentianaceae	0.8	NA	NA	0.2	0.0625	0
Geocalycaceae	NA	NA	NA	NA	NA	0
Geraniaceae	0.78125	NA	NA	0.21875	0	0
Gesneriaceae	1	NA	NA	NA	0	0
Ginkgoaceae	1	NA	NA	NA	0	0
Gleicheniaceae	NA	NA	NA	NA	NA	0
Gnetaceae	0.333333	0.833333	NA	NA	0	0
Goodeniaceae	1	NA	NA	NA	0	0
Grammitidaceae	NA	NA	NA	NA	NA	0
Griseliniaceae	1	NA	NA	NA	0	0
Grossulariaceae	0.833333	NA	NA	0.166667	0	0
Gunneraceae	1	NA	NA	NA	0	0
Gymnomitriaceae	NA	NA	NA	NA	NA	0
Haemodoraceae	NA	NA	NA	NA	1	0
Haloragaceae	0.5	NA	NA	0.75	0.166667	0
Hamamelidaceae	1	NA	NA	NA	0	0
Haplomitriaceae	NA	NA	NA	NA	NA	0
Heliconiaceae	1	NA	NA	NA	0	0
Hemerocallidaceae	NA	NA	NA	NA	NA	0
Herbertaceae	NA	NA	NA	NA	NA	0
Hippuridaceae	NA	NA	NA	NA	1	0
Humiriaceae	1	NA	NA	NA	0	0
Hyacinthaceae	NA	NA	NA	NA	NA	0
Hydatellaceae	NA	NA	NA	NA	1	0
Hydnoraceae	NA	NA	NA	NA	1	0
Hydrangeaceae	0.933333	NA	NA	0.0666667	0.0625	0
Hydrocharitaceae	1	NA	NA	1	0.333333	0
Hydrophyllaceae	NA	NA	NA	1	0	0
Hymenophyllaceae	NA	NA	NA	NA	NA	0
Hypericaceae	0.625	NA	NA	0.375	0.333333	0
Hypoxidaceae	1	NA	NA	NA	0	0
Icacinaceae	1	NA	NA	NA	0	0
Iridaceae	0.95	NA	NA	0.05	0	0
Irvingiaceae	1	NA	NA	NA	0	0
Isoetaceae	NA	NA	NA	NA	NA	0
Ixioliriaceae	NA	NA	NA	1	0	0
Jubulaceae	NA	NA	NA	NA	NA	0
Juglandaceae	0.125	0.625	1	0.25	0	0
Junglandaceae	NA	1	NA	NA	0	0
Juncaceae	0.217391	NA	NA	0.891304	0.475	0
Juncaginaceae	NA	NA	NA	1	0.375	0
Jungermanniaceae	NA	NA	NA	NA	NA	0
Krameriaceae	1	NA	NA	NA	0	0
Lamiaceae	0.878788	NA	NA	0.121212	0.0434783	0
Lauraceae	1	NA	NA	NA	0.5	0
Lecythidaceae	1	NA	NA	NA	0	0
Lejeuneaceae	NA	NA	NA	NA	NA	0
Lennoaceae	NA	NA	NA	NA	1	0
Lentibulariaceae	NA	NA	NA	NA	1	0
Lepidoziaceae	NA	NA	NA	NA	NA	0
Liliaceae	0.923077	NA	NA	0.0769231	0.037037	0
Limnocharitaceae	NA	NA	NA	1	0	0
Linaceae	0.769231	NA	NA	0.230769	0	0
Linderniaceae	1	NA	NA	NA	0	0
Loasaceae	NA	NA	NA	NA	1	0
Loganiaceae	1	NA	NA	NA	0	0
Loranthaceae	NA	NA	NA	NA	1	0
Lunulariaceae	NA	NA	NA	NA	NA	0
Lycopodiaceae	NA	NA	NA	NA	NA	0
Lythraceae	0.833333	NA	NA	0.166667	0.142857	0
Magnoliaceae	0.888889	NA	NA	0.111111	0	0
Malpighiaceae	1	NA	NA	NA	0	0
Malvaceae	0.888889	0.111111	NA	NA	0.0181818	0
Bombacoideae	NA	NA	NA	NA	NA	0
Sterculioideae	NA	NA	NA	NA	NA	0
Tilioideae	NA	NA	NA	NA	NA	0
Marantaceae	1	NA	NA	NA	0.2	0
Marattiaceae	NA	NA	NA	NA	NA	0
Marchantiaceae	NA	NA	NA	NA	NA	0
Marsileaceae	NA	NA	NA	NA	NA	0
Melanthiaceae	0.75	NA	NA	0.25	0	0
Melastomataceae	0.75	0.125	NA	0.125	0	0
Meliaceae	0.95	1	NA	0.05	0	0
Menispermaceae	1	NA	NA	NA	0	0
Menyanthaceae	NA	NA	NA	1	0.25	0
Mesembranthaceae	NA	NA	NA	NA	1	0
Metzgeriaceae	NA	NA	NA	NA	NA	0
Mimosaceae	NA	1	NA	NA	0	0
Misodendraceae	NA	NA	NA	NA	1	0
Mitrastemonaceae	NA	NA	NA	NA	1	0
Molluginaceae	NA	NA	NA	NA	1	0
Montiaceae	0.5	NA	NA	0.5	0.5	0
Moraceae	0.875	NA	NA	0.125	0.111111	0
Moringaceae	1	NA	NA	NA	0	0
Musaceae	1	NA	NA	NA	0	0
Myricaceae	0.6	NA	NA	0.4	0.5	0
Myristicaceae	1	NA	NA	NA	0	0
Myrsinaceae	NA	NA	NA	NA	NA	0
Myrtaceae	0.41791	0.783582	1	0.0149254	0.00490196	0
Najadaceae	NA	NA	NA	1	0	0
Nartheciaceae	NA	NA	NA	1	0	0
Nelumbonaceae	NA	NA	NA	1	0	0
Nepenthaceae	NA	NA	NA	NA	1	0
Nephrolepidaceae	NA	NA	NA	NA	NA	0
Nitrariaceae	1	NA	NA	NA	0	0
Nothofagaceae	NA	1	NA	NA	0	0
Nyctaginaceae	0.666667	1	NA	0.666667	0.166667	0
Nymphaeaceae	NA	NA	NA	1	0.5	0
Ochnaceae	1	NA	NA	NA	0	0
Olacaceae	1	NA	NA	NA	0.5	0
Oleaceae	0.730769	NA	NA	0.269231	0.103448	0
Onagraceae	0.777778	NA	NA	0.222222	0.0689655	0
Ophioglossaceae	NA	NA	NA	NA	NA	0
Opiliaceae	NA	NA	NA	NA	1	0
Orobanchaceae	0.4	NA	NA	0.6	0.895833	0
Osmundaceae	NA	NA	NA	NA	NA	0
Oxalidaceae	0.857143	NA	NA	0.142857	0	0
Paeoniaceae	1	NA	NA	NA	0	0
Pandaceae	1	NA	NA	NA	0	0
Pandanaceae	1	NA	NA	NA	0.666667	0
Papaveraceae	0.571429	NA	NA	0.714286	0.315789	0
Papilionaceae	NA	1	NA	NA	0	0
Parnassiaceae	NA	NA	NA	NA	NA	0
Passifloraceae	1	NA	NA	NA	0	0
Paulowniaceae	1	NA	NA	NA	0	0
Pedaliaceae	1	NA	NA	NA	0	0
Pelliaceae	NA	NA	NA	NA	NA	0
Petrosaviaceae	NA	NA	NA	NA	NA	0
Phrymaceae	0.5	NA	NA	0.5	0	0
Phyllanthaceae	0.625	0.65625	NA	0.0625	0.0789474	0
Phytolaccaceae	NA	NA	NA	1	0.5	0
Picrodendraceae	1	NA	NA	NA	0	0
Pinaceae	NA	1	NA	NA	0	0
Piperaceae	0.833333	NA	NA	0.583333	0.0714286	0
Pittosporaceae	1	NA	NA	NA	0	0
Plagiochilaceae	NA	NA	NA	NA	NA	0
Plagiogyriaceae	NA	NA	NA	NA	NA	0
Plantaginaceae	0.809524	NA	NA	0.190476	0.136986	0
Plantanaceae	1	NA	NA	NA	0	0
Plumbaginaceae	0.666667	NA	NA	0.666667	0.2	0
Poaceae	0.793939	NA	NA	0.206061	0.0747664	0
Podocarpaceae	1	NA	NA	NA	0	0
Podostemaceae	NA	NA	NA	1	0	0
Polemoniaceae	0.8	NA	NA	0.2	0.166667	0
Polygalaceae	0.75	NA	NA	0.25	0	0
Polygonaceae	0.225806	0.580645	NA	0.806452	0.141975	0
Polypodiaceae	NA	NA	NA	NA	NA	0
Pontederiaceae	NA	NA	NA	1	0	0
Porellaceae	NA	NA	NA	NA	NA	0
Portulacaceae	NA	NA	NA	1	0.266667	0
Posidoniaceae	NA	NA	NA	NA	1	0
Potamogetonaceae	0.5	NA	NA	0.75	0.388889	0
Primulaceae	0.666667	NA	NA	0.333333	0.16	0
Proteaceae	1	NA	NA	NA	0.666667	0
Pseudolepicoleaceae	NA	NA	NA	NA	NA	0
Psilotaceae	NA	NA	NA	NA	NA	0
Pteridaceae	NA	NA	NA	NA	NA	0
Putranjivaceae	1	NA	NA	NA	0.5	0
Quiinaceae	NA	NA	NA	1	0	0
Radulaceae	NA	NA	NA	NA	NA	0
Rafflesiaceae	NA	NA	NA	NA	1	0
Ranunculaceae	0.826531	NA	NA	0.173469	0.0666667	0
Resedaceae	NA	NA	NA	1	0	0
Restoniaceae	1	NA	NA	NA	0.5	0
Rhamnaceae	0.818182	1	NA	0.181818	0.0217391	0
Rhizophoraceae	NA	NA	NA	1	0	0
Ricciaceae	NA	NA	NA	NA	NA	0
Roridulaceae	NA	NA	NA	NA	1	0
Rosaceae	0.706612	0.512397	NA	0.268595	0.0198413	0
Rubiaceae	0.857143	NA	NA	0.142857	0.112676	0
Ruppiaceae	NA	NA	NA	1	0	0
Ruscaceae	NA	NA	NA	NA	NA	0
Rutaceae	0.962963	NA	NA	0.037037	0	0
Salicaceae	0.151515	0.916667	1	0.0151515	0.00497512	0
Santalaceae	1	NA	NA	1	0.4	0
Sapindaceae	0.709677	NA	NA	0.290323	0	0
Sapotaceae	1	1	NA	NA	0	0
Sarcolaenaceae	NA	1	NA	NA	0	0
Sarraceniaceae	NA	NA	NA	NA	1	0
Saxifragaceae	0.3	NA	NA	0.85	0.333333	0
Scapaniaceae	NA	NA	NA	NA	NA	0
Scheuchzeriaceae	NA	NA	NA	NA	1	0
Schisandraceae	0.75	NA	NA	0.25	0	0
Schizaeaceae	NA	NA	NA	NA	NA	0
Scrophulariaceae	0.8125	NA	NA	0.1875	0.6	0
Selaginellaceae	NA	NA	NA	NA	NA	0
Simaroubaceae	0.666667	NA	NA	0.333333	0	0
Smilacaceae	1	NA	NA	NA	0	0
Solanaceae	0.933333	NA	NA	0.0666667	0.0322581	0
Sparganiaceae	NA	NA	NA	NA	NA	0
Staphyleaceae	NA	NA	NA	1	0.5	0
Stegnospermataceae	1	NA	NA	NA	0	0
Styracaceae	NA	NA	NA	NA	NA	0
Tamaricaceae	0.8	NA	NA	0.6	0	0
Taxaceae	1	NA	NA	NA	0	0
Taxodiaceae	1	NA	NA	NA	0	0
Tetramelaceae	1	NA	NA	NA	0	0
Tetrameristaceae	1	NA	NA	NA	0	0
Theaceae	1	NA	NA	NA	0	0
Thelypteridaceae	NA	NA	NA	NA	NA	0
Themidaceae	NA	NA	NA	NA	NA	0
Theophrastaceae	NA	NA	NA	NA	NA	0
Thymelaeaceae	0.875	NA	NA	0.125	0	0
Tiliaceae	NA	NA	1	1	0	0
Tofieldiaceae	0.5	NA	NA	0.5	0.333333	0
Triuridaceae	NA	NA	NA	NA	NA	0
Tropaeolaceae	NA	NA	NA	NA	NA	0
Turneraceae	NA	NA	NA	NA	NA	0
Typhaceae	0.333333	NA	NA	0.666667	0.625	0
Ulmaceae	0.333333	NA	NA	0.666667	0	0
Urticaceae	0.833333	NA	NA	0.722222	0.047619	0
Valerianaceae	NA	NA	NA	NA	NA	0
Verbenaceae	1	NA	NA	NA	0	0
Violaceae	0.740741	NA	NA	0.259259	0.0689655	0
Viscaceae	NA	NA	NA	NA	1	0
Vitaceae	1	NA	NA	NA	0	0
Vittariaceae	NA	NA	NA	NA	NA	0
Welwitschiaceae	1	NA	NA	NA	0	0
Xanthorrhoeaceae	1	NA	NA	NA	0	0
Xyridaceae	NA	NA	NA	NA	1	0
Zamiaceae	1	NA	NA	NA	0	0
Zingiberaceae	1	NA	NA	NA	0	0
Zosteraceae	NA	NA	NA	NA	1	0
Zygophyllaceae	0.875	NA	NA	0.5625	0.136364	0
Orchidaceae	0	0	0	0	0	1
